# Supplementary material for: A role for age-associated alterations in esophageal epithelium in eosinophilic esophagitis-associated fibrosis
Source: Front Allergy. 2022 Dec 15;3:983412. doi: 10.3389/falgy.2022.983412 (PMC9798296; doi:10.3389/falgy.2022.983412)
Supplement: Supplementary file 2 [file Table1.xlsx]

## Sheet: RAW DATA
Cytokine/soluble factor values were determined by RayBiotech Mouse Cytokine Array Q4000 Note: Lysates were diluted from 4mg/ml to 2 mg/ml and this is not accounted for in these raw data.
	Young				Aged
(pg/ml)	F1	F2	M1	M2	F1	F2	M1	M2	LLOD	MLOD	% in Best Confidence
Axl	134.672	81.4303	62.8572	103.772	117.375	122.639	61.3733	95.1983	4.77549	1851.85	100
CXCL16	3.55352	3.0242	2.16846	4.00101	3.02574	5.34099	1.92172	5.99625	0.387544	555.556	100
Fractalkine	13.0214	9.00636	9.65753	12.0869	12.1801	13.2745	12.1498	14.9718	0.909044	6172.84	100
IGFBP-6	130.641	84.1464	89.3437	159.451	93.7689	172.345	65.0004	111.837	4.3254	7407.41	100
IGF-1	19.3653	9.61061	6.48931	16.1735	23.8339	28.8852	9.07645	24.5445	0.170292	617.284	100
IL-1ra	2241.08	1261.1	586.244	781.397	1276.7	1532.63	330.264	2031.64	6.55032	4000	100
P-selectin	801.725	648.701	518.764	954.14	1314.63	1056.55	594.23	1069.8	8	4000	100
Resistin	150.092	89.7005	41.6908	68.2828	387.162	147.479	23.1574	117.057	4	1111.11	100
VCAM-1	771.631	436.99	403.759	610.064	557.43	745.307	380.397	728.083	2.30353	4000	100
CD30L	1.35962	4.08983	0.459243	1.64472	1.16538	1.65237	2.70284	5.01236	0.141712	370.37	100
Eotaxin	70.0089	92.5852	35.2602	108.247	107.479	120.284	61.9648	119.608	0.992816	1000	100
ICAM-1	172.702	464.838	100.019	145.453	171.393	239.344	122.304	516.405	8.37716	617.284	100
IL-1a	29.3888	23.3043	8.13004	10.211	23.0062	46.6123	21.9844	35.0383	0.180896	123.457	100
IL-2	363.748	1191.67	105.252	387.606	286.542	876.461	553.354	1083.54	20	10000	100
IL-12p40	39.6581	81.7817	13.9498	11.4373	47.6153	80.8781	18.2103	103.381	2	555.556	100
MCP-1	224.83	510.008	65.1921	57.0661	249.857	565.748	33.4948	511.905	8	4000	100
MIP-1g	499.416	404.981	259.155	429.963	533.102	505.301	240.151	473.698	1.49934	1000	100
PF4	137.901	855.621	220.17	220.942	155.756	1074.45	235.177	852.574	40	20000	100
TNF RI	45.0529	29.6629	14.7861	22.9994	40.1453	47.9012	13.3065	37.5938	0.249698	277.778	100
TNFa	81.2592	161.426	17.8783	62.8868	49.8604	228.401	27.5109	94.1909	2	1000	100
ACE	3858.42	2310.11	2924.75	3439.02	3504.53	3842.05	2618.89	5871.85	200	100000	100
CD40L	37.1272	28.2161	32.0523	55.2157	48.3318	56.885	30.9343	51.6266	7.68804	2469.14	100
Decorin	4223.17	3537.47	3643.77	3586.96	4150.53	3968.58	4044.39	4084.4	1.14649	5000	100
Endoglin	1335.6	1043.23	929.369	1348.62	1672.01	1203.48	840.626	1318.06	20	10000	100
Fcg RIIB	46.571	29.2062	25.0918	51.5045	57.3539	75.5922	31.8883	56.0744	0.817747	5555.56	100
Flt-3L	26.6132	18.9819	12.7356	10.9413	22.0243	24.7834	12.8481	25.343	0.0440597	13888.9	100
Galectin-1	2278.59	2023.84	1694.13	1875.6	2131.25	2043.94	1450.96	1671.24	1.45746	5555.56	100
Galectin-3	1216.69	1175.29	1136.93	1113.9	1374.74	1259.44	1380.39	1309.92	4	2000	100
Gas 1	61.4605	48.5227	28.2627	23.8084	51.5864	77.9638	26.947	62.425	0.992957	1111.11	100
Gas 6	319.59	209.91	127.443	174.325	328.796	340.414	123.338	337.043	1.53929	2500	100
JAM-A	770.276	717.173	437.514	380.926	720.318	688.46	451.43	853.95	0.321065	2777.78	100
Neprilysin	426.627	387.293	159.307	154.508	314.669	423.511	259.588	873.804	24.7131	11111.1	100
CCL6	343.019	222.279	142.787	325.05	490.892	363.782	127.541	455.461	1.31098	7407.41	100
CD48	79.551	82.4117	44.3959	140.224	156.941	188.161	46.9216	152.744	4	2000	100
Clusterin	11347.8	6889.23	4058.29	5618.86	7861.45	9178.49	4447.57	8597.66	169.012	55555.6	100
Marapsin	4789.79	2122.9	1043.43	1258.45	1610.58	2280.13	1690.46	2845.2	11.0034	11111.1	100
MBL-2	646.498	286.456	137.018	196.988	230.854	385.462	213.047	309.393	1.20116	2000	100
Osteoactivin	686.005	304.522	170.467	337.45	669.74	388.317	180.724	651.114	19.252	10000	100
P-Cadherin	560.397	442.054	174.384	360.795	485.882	539.172	138.018	602.597	8	4000	100
Activin A	47.9464	31.6287	32.847	22.1074	44.3324	29.5024	35.9975	34.1793	4.46748	4000	100
Adiponectin	4877.82	7466.86	3983.75	7256.69	8453.88	8568.83	5016.9	8748.46	20	10000	100
ANG-3	4454.84	2978.65	3279.39	2417.45	3646.15	3841.99	2822.32	3617.64	80	40000	100
ANGPTL3	3426.23	2639.92	1102.23	2366.66	2354.93	2555.73	1138.71	2906.23	200	100000	100
CD36	814.277	518.338	268.408	516.26	2150.01	1480.33	295.133	1380.39	34.7754	111111	100
CRP	39.5782	36.105	27.0301	33.9324	49.1704	67.0801	39.6969	57.5598	0.851094	740.741	100
E-Cadherin	324.474	251.177	111.073	145.57	236.981	269.571	81.6001	378.639	4.26436	1851.85	100
Galectin-7	30284.3	34298.6	27298.1	32201.2	34369.7	34738.2	25761.4	38564.9	153.419	55555.6	100
bFGF	71.5311	198.973	8.80398	110.911	367.469	533.14	145.867	763.743	7.65603	5000	87.5
IL-10	238.83	1171.58	44.3892	303.363	331.377	1391.7	262.582	1359.72	20	10000	87.5
IL-3 Rb	70.8903	1433.36	382.815	328.562	311.147	1340.03	1190.99	2366.46	80	40000	87.5
CD6	11.638	13.4963	8.24636	15.6104	22.2838	20.9095	0	28.9192	2	555.556	87.5
IL-33	18.1794	19.3406	8.29308	16.397	19.6939	17.9155	16.3633	56.9037	4.49393	4000	87.5
Lipocalin-2	10.2222	10.0686	3.33589	22.0189	76.8112	46.9164	17.4208	37.8026	1.38396	6172.84	87.5
Nope	143.201	124.717	43.4633	99.0061	191.611	140.837	100.646	241.579	17.4544	10000	87.5
gp130	327.544	168.757	82.085	204.951	233.253	221.942	28.5578	403.72	20	10000	87.5
IL-17B R	2785.89	1479.22	1761.06	0	2625.85	2143.02	678.864	3151.11	200	100000	87.5
MMP-2	198.53	133.597	50.5386	54.4797	127.914	163.391	11.7584	207.884	10.9	11111.1	87.5
TWEAK	482.155	440.353	81.0854	412.912	209.512	608.824	131.138	395.847	40	20000	87.5
VEGF R2	15.5405	11.6495	8.41862	2.63251	7.10152	34.6845	10.1812	6.00763	1.90186	5555.56	87.5
GITR	86.7706	49.3559	32.0853	48.1819	10.5985	19.301	30.8775	44.8258	8	4000	75
IGFBP-2	82.0979	58.5139	60.6127	58.1832	31.3694	83.2608	34.2165	56.65	13.5392	6172.84	75
IL-23	1677.11	1322.47	368.769	209.628	758.549	254.334	0	1042.43	80	40000	75
OPN	26.8595	36.314	14.1424	50.8928	65.5826	53.0753	55.8989	110.976	9.67872	11111.1	75
Eotaxin-2	21.2548	111.969	0	16.7665	92.5196	50.2579	0	236.168	2	1000	75
IFNg	26.3244	152.121	0	21.0424	28.1164	112.974	54.0931	172.7	8	4000	75
IL-1b	124.168	402.003	0	32.5375	102.632	244.608	8.6506	396.647	8	4000	75
IL-3	40.463	77.6988	29.7129	0	51.9284	108.64	0	111.911	4	2000	75
IL-5	8.54515	96.8212	3.17011	15.8917	16.1352	54.3474	21.8505	98.7273	4.82689	617.284	75
TWEAK R	142.528	161.836	24.4606	84.5513	282.939	1022.98	152.161	374.118	28.8392	25000	75
B7-1	118.113	124.901	21.0591	26.8332	139.791	128.401	0	104.633	8	4000	75
Fetuin A	610.473	830.246	65.0693	630.77	1143.61	1201.07	144.079	887.333	156.677	100000	75
NOV	0.291441	46.8954	0	54.8258	37.3656	223.088	119.462	193.781	11.397	7407.41	75
PlGF-2	1.5269	1.52491	0	0.326499	1.5789	1.9011	1.63762	3.68453	0.33104	185.185	75
Prostasin	503.679	400.043	217.715	206.504	391.42	352.016	304.626	453.517	83.817	18518.5	75
6Ckine	948.774	371.182	0	267.358	1305.91	947.747	0	1410.97	40	20000	75
Chordin	254.703	231.824	149.424	100.422	160.299	0	0	110.62	20	10000	75
Gremlin	699.416	420.777	492.1	172.4	452.403	605.854	128.125	283.076	72.9764	55555.6	75
TGFb1	3545.64	4291.53	0	5047.72	2676.4	5428.34	0	15664.8	200	100000	75
IL-12p70	59.1691	30.3438	17.0696	8.69852	54.5411	132.077	0	75.608	8	4000	62.5
G-CSF	0	154.397	0	36.3318	0	44.412	158.615	122.761	9.43943	11111.1	62.5
GM-CSF	406.405	425.509	52.7677	4.73366	279.404	218.405	53.5694	830.638	20	10000	62.5
IL-6	36.5326	124.364	13.2705	10.0037	33.6623	112.965	15.9749	159.284	8	4000	62.5
Leptin	12.192	70.1315	0.684625	0	22.7443	43.3912	0	16.4321	4.00424	18518.5	62.5
MIG	94.7035	206.404	5.34984	15.6505	29.6293	203.422	1.82203	89.1263	6.8277	10000	62.5
4-1BB	36.7102	182.419	77.032	180.056	15.2559	207.694	165.271	223.041	50	13888.9	62.5
Dtk	22.5437	29.2895	20.0364	52.5227	10.0889	39.171	40.8614	26.3003	8.56399	11111.1	62.5
Lymphotactin	652.73	740.319	0	0	3344.02	285.819	669.994	413.993	127.454	37037	62.5
BAFF R	23.4487	12.9358	0.319227	3.3797	35.2087	23.201	0.29412	15.0926	2	1000	62.5
IL-22	258.776	321.465	0	82.7943	182.556	296.839	0	524.625	39.3727	40000	62.5
TCK-1	1315.31	1305.28	0	2.20709	2137.21	2009.88	287.48	4129.56	220.379	111111	62.5
E-selectin	9.40528	10.6865	44.4499	26.6215	19.7572	21.2924	30.3164	49.2199	8	4000	50
VEGF	60.602	15.2193	0	39.1406	60.9126	25.8616	0	16.6887	8	4000	50
IL-7	11.9589	78.4515	0	3.04201	12.4694	46.2324	0	89.3618	4.02328	617.284	50
TCA-3	17.975	42.7812	0	4.97524	6.80645	37.0179	3.94511	10.9512	3.2227	2000	50
L-Selectin	8.44283	6.36584	0	0	37.8525	36.8873	28.4857	47.0463	5.94837	5555.56	50
OX40 Ligand	13.3396	38.2912	16.1069	6.93603	7.95211	33.6549	37.762	85.9018	8	4000	50
Progranulin	4.2748	28.163	0	33.7024	0	62.5205	43.4721	98.2463	9.75331	55555.6	50
TRAIL	1.2174	48.0108	51.1291	30.9712	56.6493	194.219	194.032	212.792	17.5143	10000	50
MMP-3	35.5334	21.5267	0	60.703	16.7379	20.7061	0	0	5.60201	10000	50
PDGF-AA	5.18098	3.30773	1.12175	0	9.10941	10.9274	0	15.5267	1.18273	740.741	50
TRANCE	92.7908	60.3813	4.99347	10.4138	78.5448	149.092	0	314.69	20.9209	22222.2	50
VEGF-B	42.4609	52.087	0	3.67788	26.6263	39.548	0	97.5432	11.6133	5555.56	50
CD27L	0	16.5652	18.681	184.705	0	457.054	123.752	0	40	20000	37.5
CD40	28.9379	30.0234	14.0452	64.2023	98.7978	77.5369	28.4023	12.384	20	10000	37.5
EGF	0	0	54.4323	9.8656	0	0	2.19376	117.617	0.913269	1111.11	37.5
HGF	125.491	64.4623	43.94	87.7653	138.782	135.774	25.3793	57.1398	40	20000	37.5
Fas L	0	188.651	0	0	0	44.2855	0	165.657	12.8833	5555.56	37.5
IL-4	0.87586	3.40724	0	0.504135	0.950485	4.37349	0.118421	4.22582	0.36407	92.5926	37.5
IL-15	0	5559.41	0	54.2286	0	5240.4	0	4012.43	200	100000	37.5
IL-17	5.33284	29.2965	0	0	0	15.8712	0	29.5337	5.02044	4000	37.5
KC	0	13.2172	0	0	0	11.6047	0	6.89509	2.04057	2000	37.5
CTLA4	0	0.29355	0.705588	2.06539	0	0	1.0502	1.40041	0.32771	2500	37.5
VEGF R1	0	41.4766	0	6.36045	24.1864	64.832	12.2192	194.167	9.96607	5555.56	37.5
VEGF R3	0	0	109.048	0	0	0	186.68	236.181	20	10000	37.5
DAN	3.79371	3.18147	6.82272	16.3769	5.77275	12.7526	3.54885	25.1493	2.77683	18518.5	37.5
TIM-1	86.373	0	1.55721	0	0	0	94.6139	97.5645	26.1925	18518.5	37.5
ADAMTS1	238.611	197.185	80.3776	77.0184	220.061	284.783	0	102.994	65.8501	22222.2	37.5
IFNg R1	33.4418	16.2081	5.79873	6.95452	6.24291	9.11698	1.13602	30.6276	3.70724	1111.11	37.5
IGFBP-5	181.501	37.1294	312.651	66.3325	291.426	223.258	41.8497	209.77	80	40000	25
MIP-3a	1.72478	0.699013	2.27123	4.58292	8.08209	0.188335	2.86599	13.6926	1.80243	555.556	25
BLC	0	151.776	0	0	0	0	0	206.507	20	10000	25
IL-13	0	413.52	0	0	0	0	0	254.033	40	20000	25
IL-21	0	502.517	0	0	0	14.7276	0	394.986	40	20000	25
LIX	0	7.72741	0	0	0.170836	3.92672	0.397679	2.38201	1.07707	1234.57	25
MCP-5	0	30.3483	0	0	0	20.5958	0	0	2	1000	25
MIP-1a	0	106.675	0	0	0	102.438	0	0	10.0952	10000	25
RANTES	0	3.86747	0	0	0	2.38744	0	0.241106	0.44488	740.741	25
TARC	0	67.509	0	6.15712	0	46.6929	0	1.40591	7.39346	4000	25
TNF RII	0	12.8274	0	0	0	4.88024	0	0	1.24386	1111.11	25
ALK-1	5.51396	4.47792	9.49727	10.4746	20.2289	8.93107	5.17355	110.682	6.08391	5555.56	25
CT-1	0	3.73002	0	50.9376	0	33.245	189.293	283.389	57.4442	22222.2	25
HAI-1	11.1021	33.4749	3.13561	3.5914	11.0864	14.2312	2.71694	32.9149	5.95318	5555.56	25
MadCAM-1	0	0	0	0	0	0	87.4825	166.334	20	10000	25
Pentraxin 3	1.6018	0.22063	0	42.7881	50.2022	0	91.2784	485.053	20	10000	25
TROY	11.3129	24.3098	0	0	0	0	0	214.883	8	4000	25
C5a	0.304858	0	0.130116	3.98813	0	1.94258	0.762821	4.16987	1.29634	1000	25
Cystatin C	2364.32	2341.92	1854.1	2089.42	2743.92	2302.45	1835.12	2558.29	4	2000	25
Testican 3	23.8769	71.3763	0	66.9546	28.9194	76.7413	51.3416	149.821	25.404	40000	25
Artemin	2.2836	1.05342	0.0103747	1.15516	8.37363	9.5046	0	4.66173	2.15144	2222.22	25
MMP-10	0.0530349	0.0342236	0	0	0.00424059	0.0794229	0	0.137773	0.0245415	61.7284	25
Shh-N	10.9463	0	1.35011	0	69.9421	0	0	102.695	20	10000	25
SLAM	176.369	110.065	0	111.136	147.801	149.327	0	255.565	52.7421	55555.6	25
TremL1	101.719	110.176	41.8167	0	33.8889	139.053	28.5721	204.511	41.4486	22222.2	25
AR	3.98888	11.0335	0	2.05335	0	14.9038	0	0	4	2000	12.5
CD30	0	25.3385	0	101.515	0	16.8015	0	11.7716	14.3744	10000	12.5
SDF-1a	2.7078	0.996567	0.558925	10.3991	2.59938	2.20776	0	0	2.65394	6172.84	12.5
THPO	0	1674.87	0	0	0	0	0	0	200	100000	12.5
Dkk-1	19.421	15.2799	15.479	23.2587	9.21309	3.25277	19.0699	4.10975	6.85518	22222.2	12.5
IL-9	23.9855	21.3194	0	1.50033	45.1612	38.2347	48.5282	94.9375	16.2224	11111.1	12.5
Leptin R	0	0	13.0332	12.2575	0	2.03432	31.2089	16.6136	10	5000	12.5
MFG-E8	0	0	0	0	39.928	0	96.8716	1550.56	80	40000	12.5
MIP-3b	1.1183	0.154011	0	1.11618	0	7.54586	0.210065	2.02217	1.23998	1000	12.5
TSLP	0	0	0	0	0	0	0	25.2707	7.13719	740.741	12.5
Limitin	0	1.9905	0	0	0	0	1.69342	6.47707	2	1000	12.5
Renin 1	42.4177	21.5462	0	36.0981	34.5052	14.8211	47.0451	100.295	21.0898	7407.41	12.5
Tryptase e	2.48062	13.2722	0	28.475	0.486464	8.67842	9.05292	13.7698	4.63823	55555.6	12.5
sFRP-3	3.48265	0.0161753	0	0	0	9.9284	0	15.8122	5.18117	20000	12.5
IGFBP-3	0	0	0	5.16026	0	0.847212	0.600955	0	5.2024	3703.7	0
IL-17E	0	0	0	0	0	0	0	0	32.9844	7407.41	0
IL-17F	0	0	0	0	0	0	0	0	18.7002	22222.2	0
IL-2 Ra	0	0	0	0	0	0	0	0	5.71821	5555.56	0
IL-20	0	0	0	33.8628	0	0	0	0	40	11111.1	0
IL-28	0	0	0	0	0	0	0	0	4	2000	0
I-TAC	0	0	0	0	0	0	0	0	40	20000	0
MDC	4.3189	0	2.50772	3.88215	0	1.48738	0	0	2	555.556	0
MIP-2	0.287603	0.283504	0.055942	0.885486	0	0	0	0.30841	0.830943	555.556	0
OPG	0	2.68866	0	30.7323	10.5171	2.2005	0	14.3018	11.3251	11111.1	0
Prolactin	0	0	0	0	0	0	0	0	10.1097	5555.56	0
Pro-MMP-9	0	0	0	0	0	0	0	0	26.5957	55555.6	0
SCF	0	0.611201	0	0	1.87572	2.53555	0	2.10767	1.76571	1851.85	0
VEGF-D	0	0	0	0	1.26206	0	0	0	2.01332	4000	0
MCSF	0	5.97623	0	0	0	0	0	0	4	1111.11	0
CD27	0	0	0	0	0	0	75.7901	0	50	25000	0
GITR L	0	0	0	0	0	0	0	0	2	1000	0
HGF R	0	0	0	0	0	64.7604	0	126.137	50	25000	0
IL-1 R4	0	124.225	0	0	0	0	68.4274	99.6323	61.2629	22222.2	0
RAGE	0	0	0	0	0	0	0	3.22237	32.5501	25000	0
TACI	0	0	0	0	0	0	54.3169	14.4183	31.9968	27777.8	0
TREM-1	0.401508	5.89628	0	0	1.75642	0	15.1325	22.8117	12.805	5555.56	0
BTC	1.75301	1.7202	0	2.96515	4.35573	2.92152	0	2.16046	1.50854	2000	0
Chemerin	18.7696	25.2587	5.79595	35.4745	20.0899	19.6429	2.52695	29.151	16.2943	18518.5	0
Lungkine	0	0	761.364	0	0	0	0	0	400	200000	0
DLL4	0	0	0	0	0	0	0	0	80	40000	0
EDAR	0	0	30.773	0	0	0	0	29.4989	40	20000	0
Endocan	0	0	0	0	0	3.27685	0	6.34593	3.98206	3703.7	0
H60	0.399687	0	0	0	0	0	0	5.52677	2.51343	2000	0
IL-7 Ra	0	0	0	99.769	0	58.0849	0	25.9461	73.9603	40000	0
Kremen-1	0	0	0	0	0	0	0	0	8	4000	0
LOX-1	0	0	0	0	8.47222	0	0	12.8871	6.00991	4000	0
Meteorin	0.109444	0	0	0	0	0	5.07868	19.4777	9.15497	22222.2	0
Periostin	10686.8	10547.2	6797.69	7290.95	7297.55	11251.5	9474.06	14024.4	5.26163	4000	0
CCL28	11.7124	0	0	0	0	0	0	0	35.6838	55555.6	0
Epigen	4.17736	0	0	0	0	6.11066	0	2.18569	6.1106	3703.7	0
Epiregulin	0.246006	32.0295	5.40011	21.3593	24.9581	30.6035	0	59.2668	20.4469	12345.7	0
Fas	6.62494	0	0	0	0	0	0	2.45389	9.86145	5555.56	0
Granzyme B	0	22.2171	0	19.9595	0	0	0	32.7375	40	20000	0
IL-17B	977.185	781.204	0	0	613.674	286.34	0	679.387	339.359	37037	0
MIP-1b	0	0	0	0	0	0	0	0	0.35892	2222.22	0
Persephin	0	0.199123	0	0	0.723346	0.380828	0	0.874568	0.445339	246.914	0
TECK	0	0	0	0	0	485.64	0	1174.93	400	200000	0
LLOD, lower level of detection; MLOD, maximum level of detection.
